# Supplementary material for: Flavored Tobacco Sales Restrictions Reduce Tobacco Product Availability and Retailer Advertising
Source: Int J Environ Res Public Health. 2022 Mar 15;19(6):3455. doi: 10.3390/ijerph19063455 (PMC8953832; doi:10.3390/ijerph19063455)
Supplement: Supplementary file 1 [file ijerph-19-03455-s001.zip]

Archive with 1 entries (1 files):
- ijerph-1601106-supplementary.pdf
